# Supplementary material for: Multiomics Data Collection, Visualization, and Utilization for Guiding Metabolic Engineering
Source: Front Bioeng Biotechnol. 2021 Feb 9;9:612893. doi: 10.3389/fbioe.2021.612893 (PMC7902046; doi:10.3389/fbioe.2021.612893)
Supplement: Supplementary file 11 [file Data_Sheet_2.ZIP]

Archive with 10 entries (10 files):
- NotebookD.html
- __MACOSX/._NotebookD.html
- NotebookA.html
- __MACOSX/._NotebookA.html
- NotebookB.html
- __MACOSX/._NotebookB.html
- NotebookC.html
- __MACOSX/._NotebookC.html
- NotebookE.html
- __MACOSX/._NotebookE.html
